# Supplementary material for: Modulating the Viscoelastic Properties of Covalently Crosslinked Protein Hydrogels
Source: Gels. 2023 Jun 12;9(6):481. doi: 10.3390/gels9060481 (PMC10298573; doi:10.3390/gels9060481)
Supplement: Supplementary file 1 [file gels-09-00481-s001.zip]

Archive with 2 entries (2 files):
- gels-2356642-supplementary.pdf
- RawData_Modulating the viscoelastic properties of covalently crosslinked protein hydrogels.xlsx
