# Supplementary material for: Modulating the Viscoelastic Properties of Covalently Crosslinked Protein Hydrogels
Source: Gels. 2023 Jun 12;9(6):481. doi: 10.3390/gels9060481 (PMC10298573; doi:10.3390/gels9060481)
Supplement: Supplementary file 1 [file gels-09-00481-s001.zip › RawData_Modulating the viscoelastic properties of covalently crosslinked protein hydrogels.xlsx]

## Sheet: Figure3A
G' - ST:SC 1.3:1			G" - ST:SC 1.3:1			G' - ST:SC 2.6:1			G'' - ST:SC 2.6:1
205311	162728	40474.6	-23311.5	54998	93492.7	275987	915.157	216195	-7267.07	179.377	-4588.67
115282	65595.6	16660.5	3497.06	29591.8	14075.3	162592	927.254	128620	11989.9	180.181	9042.29
50182.6	25401.4	11053.6	8190.47	21130.4	3326.34	99375.4	936.155	78343.3	18323.6	180.182	14946.7
33348.2	25622.6	12435.2	7986.77	9345.17	2656.21	58949	942.298	46862	17327.4	179.474	14699.6
32211.3	24639.7	12502.9	7100.23	8552.62	2555.49	32900.3	946.321	26303.5	14690.7	178.59	14213.7				Frequency sweeps in yellow, strain sweeps in red.
31097.9	25337.4	12161.5	5164.5	8378.67	2444.62	14468.3	951.657	10862.9	10531	178.228	11570.4
30146.2	25775.9	11670.7	5581.15	8229.54	2314.71	4965.37	954.933	2082.94	2718.58	177.549	4483.19
29179.2	26028.2	11158.6	6725.8	8031.68	2215.45	3764.15	955.189	1007.35	439.492	176.075	649.348
28208	21285.6	10750.1	6788.48	7803.05	2160.6	2968.17	954.299	1080.07	235.451	174.241	230.067
27321.8	19456.3	10456.2	6173.7	7608.83	2056.07	2369.16	955.64	1127.68	205.061	172.393	172.375
26442.9	22668.3	10116.2	5592.44	7438.06	2013.11	1967.76	951.002	1151.51	195.375	170.66	162.55
25581.3	22839.9	9819.78	5392.96	7293.55	1978.77	1688.69	946.893	1163.24	192.229	169.694	157.775
24777.6	22375.7	9547.62	5354.16	7151.91	1946.04	1503.46	943.673	1162.58	191.634	169.676	158.169
23988.8	21972.2	9289.35	5225.69	7003.67	1918.84	1378.11	942.743	1154.79	191.344	168.435	158.111
23212.1	21372.9	9050.07	5177.16	6849.72	1893.93	1288.28	940.708	1141.54	190.748	167.659	158.421
22448.6	20882.9	8822.19	5125.9	6693.2	1867.91	1219.67	935.322	1124.13	188.766	168.283	158.826
21703.2	20342.3	8596.59	4978.92	6525.36	1839.99	1163.21	934.183	1103.28	185.825	167.617	158.959
20977.1	19797.5	8372.09	4835.92	6359.92	1812.04	1117.98	931.782	1082.21	182.234	168.391	159.371
20277.8	19229.7	8155.6	4668.35	6177.34	1783.64	1079.08	932.02	1059.8	176.478	169.323	156.879
19596.5	18697.3	7940.94	4480.11	5992.82	1757.4	1042.95	928.077	1035.42	169.675	169.785	155.095
18930.9	18155	7734.06	4390.2	5811.3	1730.71	1011.13	923.447	1012.24	162.766	173.456	152.834
18288.9	17627.4	7523.34	4211.33	5620.19	1704.74	982.49	922.15	988.189	156.01	172.804	149.802
17669.3	17125.3	7318.7	4140.8	5425.83	1679.79	956.38	917.539	964.809	148.781	180.876	148.892
17097	16659.9	7120.01	4008.97	5229.84	1656.01	932.076	917.364	941.338	142.363	183.336	149.113
16533.1	16175.3	6918.87	3896.32	5040.53	1627.88	908.923	916.71	917.663	137	189.956	149.846
16000	15713.1	6718.25	3835.74	4846.78	1599.91	889.586	920.25	894.869	131.546	191.018	148.423
15505.6	15218.2	6520.19	3763.27	4631.8	1570.43	867.934	923.916	870.865	127.6	199.971	146.904
15031.9	14887.6	6331.27	3634.67	4480.9	1536.46	846.397	938.333	848.068	124.188	207.772	146.977
14583.7	14435.8	6152.57	3573.2	4302.58	1511.4	825.748	965.275	823.333	120.435	206.006	149.401
14194.3	14243	5979.42	3475.29	4142.06	1470.28	807.85	988.714	816.619	119.136	210.736	143.694
13826	13978	5816.54	3409.06	4001.25	1434.08	784.45	1072.19	795.003	116.383	188.961	134.842
13483.3	13797.2	5678.41	3155.68	3855.35	1398.18	756.881	1050.47	776.07	113.322	136.106	129.092
13204.8	13632.6	5535.42	3393.24	3727.57	1363.02	737.461	1045.97	751.043	114.248	193.799	127.453
12945.5	13621.4	5425.8	3102.03	3619.38	1328.69	713.914	1092.87	725.462	112.207	148.114	126.362
12751.7	13659.8	5317.26	3010.87	3552.86	1289.69	682.902	985.376	699.957	115.337	125.982	129.276
12606.9	13790.6	5230.04	2985.84	3459.3	1277.4	652.86	1055.04	665.499	119.729	186.484	131.418
12507.1	14205.5	5176.82	2880.53	3403.95	1270.64	609.677	1028.45	626.568	120.279	88.4193	136.164
12407.8	14821.4	5156.47	2912.63	3358.03	1257.24	549.369	951.643	581.696	138.857	204.485	139.641
12393.4	16426.6	5159.4	2817.66	3370.17	1239.2	459.432	1214.24	508.685	153.739	121.698	155.575

## Sheet: Figure3B
G' - ST:SC 1.3:1			G" - ST:SC 1.3:1			G' - ST:SC 2.6:1			G" - ST:SC 2.6:1
8914.43	6461.99	15941	2396.72	2154.45	5878.1	1214.24	620.485	875.448	121.698	222.318	75.9477
8669.01	6007.95	17141	2602.36	2549.56	3925.45	951.643	778.997	800.125	204.485	11.1053	94.2103
-22519.7	6962.69	16198.1		1371.79	5390.35	1028.45	965.261	837.804	88.4193	144.236	65.9299
8640.86	7585.79	15811.3	2283.39	2535.36	3983.99	1055.04	766.403	883.439	186.484	202.665	149.191
9414.13	8051.9	16830.8	3176.44	2399.13	4416.17	985.376	828.676	850.281	125.982	92.1855	270.66
9443.33	8414.17	16419.7	2905.85	2521.5	4799.06	1092.87	844.115	922.147	148.114	215.029	194.06
9792.5	8594.24	16608.5	2935.51	2690.76	4461.07	1045.97	761.366	902.904	193.799	185.399	213.007
9964.2	9036.1	17031.5	3037.45	2634.03	4714.77	1050.47	773.01	970.633	136.106	162.368	251.962
10159.9	9420.18	16990.7	3079.51	2838.67	4649.51	1072.19	890.534	973.872	188.961	155.708	224.242
10278.8	9620.82	17216	3085.97	2915.26	4727.9	988.714	870.437	951.744	210.736	124.433	233.797
10402.3	9939.47	17367.5	3086.72	2947.3	4779.97	965.275	708.925	943.601	206.006	-858.432	237.682
10385.9	10247.2	17445.5	3172.93	3014.97	4730.01	938.333	706.26	948.327	207.772	188.32	233.639
10478.4	10478	17573	3210.56	3107.02	4784.63	923.916	780.4	959.03	199.971	169.533	237.981
10547.8	10722.4	17715.8	3201.88	3152.87	4795.87	920.25	745.427	945.907	191.018	191.063	241.709
10601.9	10991.3	17842.7	3200.13	3247.6	4837.22	916.71	718.529	968.253	189.956	178.587	243.427
10658.7	11187.5	17906.2	3225.68	3293.38	4884.81	917.364	712.205	975.91	183.336	173.104	247.388
10757.4	11412.8	18030.1	3218.4	3347.4	4899.71	917.539	696.138	990.714	180.876	165.063	213.007
10805.7	11617.2	18119.3	3254.97	3392.78	4913.33	922.15	688.052	1021.31	172.804	160.267	251.962
10829.2	11797.1	18170.9	3269.67	3463.68	4945.57	923.447	689.347	1040.64	173.456	154.17	224.242
10844.5	11986.5	18197.8	3299.53	3491.12	4997.54	928.077	685.619	1066.08	169.785	150.901	316.475
10810.1	12133.8	18248.1	3324.62	3554.68	5042.16	932.02	659.213	1090.97	169.323	152.858	313.331
10741.5	12272.7	18233.5	3358.75	3626.53	5053.9	931.782	649.452	1112.48	168.391	155.779	311.279
10654.8	12387.6	18187.9	3394.82	3664.95	5102.48	934.183	649.173	1137.36	167.617	147.493	298.513
10492.4	12444.9	18092.8	3445.47	3719.65	5127.15	935.322	653.131	1154.25	168.283	144.629	290.959
10174.7	12464.8	17928.3	3572.5	3770.49	5159.38	940.708	648.906	1171.32	167.659	143.812	269.583
9628.19	12423.6	17703	3799.69	3815.93	5176.63	942.743	648.766	1172.97	168.435	140.542	248.639
8789.84	12313.2	17381.1	4143.29	3856.86	5198.07	943.673	649.376	1165.88	169.676	139.268	236.651
7501.15	12140.4	16964.8	4570.58	3888.11	5198.63	946.893	649.121	1137.13	169.694	138.709	230.397
5660.1	11879.6	16369.9	4915.41	3906.93	5307.97	951.002	650.161	1064	170.66	137.656	227.337
3877.03	11520.1	9729.02	4691.97	3913.88	7923.48	955.64	651.724	1039.01	172.393	138.045	233.797
2586.88	10996.5	8239.05	4128.33	3988.23	7796.44	954.299	651.482	1033.86	174.241	138.392	237.682
1785.8	9551.13	5637.24	3586.36	4794.36	6914.43	955.189	651.326	1058.88	176.075	139.251	233.639
1241.2	7326.83	4337.95	3037.77	5282.28	6321.15	954.933	649.225	1098.49	177.549	140.667	237.981
811.191	5712.88	3124.43	2490.11	5189.99	5360.7	951.657	645.378	1117.54	178.228	142.132	241.709
612.022	4040.31	2200.32	2154.04	4768.46	4471.36	946.321	636.701	1145.66	178.59	146.282	243.427
428.497	2884.35	1475.6	1763.47	4204.38	3692.67	942.298	624.158	1164.87	179.474	149.698	247.388
283.645	2075.25	1081.72	1420.53	3629.24	3102.94	936.155	610.415	1187.35	180.182	150.859	141.053
213.478	1508.03	812.67	1219.25	3008.06	2620.29	927.254	584.282	1203.62	180.181	152.638	311.232
172.106	1120.87	563.746	998.331	2648.99	2065.23	915.157	563.026	1213.05	179.377	149.169	264.101
130.763	813.164	426.339	866.577	2079.53	1768.07	897.92	543.603	1177.54	179.209	142.911	270.66
81.1764	457.414	333.092	693.352	1672.78	1813.97	872.612	528.385	1193.81	178.99	136.975	194.06

## Sheet: Figure4
G' SC3 1.6 mM + SasG 2.5 mM							G' SC3 2.5 mM + SasG 3.7 mM
80496.8	72879.7	225481					249989	245795	250801
51718.1	52270.5	135060					147624	145219	147970
40418.8	45183.1	73413.4					91219.9	89329.9	91062.5
35031.6	42292.2	27731.6					57348.4	55986	57015
31980.4	41043.3	17412					36442.1	35532.6	36181.1
30083.8	39799.9	14944.7					22997.9	22292.7	22713.8
28534.5	38931.4	14005.6					14238.9	13700.5	14007.7
27990	38921.3	13444.3					8335.05	7977.96	8210.94
30537.8	45366.5	13032.6					4155.61	4038.91	4081.21
15657.2	24945.3	12538.2					1748.05	1858.26	2164.79
20874.4	29637.7	12028.2					1249.63	1603.07	1953.96
21017.9	29620	11852.4					1147.59	1509.1	1840.45
20799.6	29507.3	11591.6					1081.28	1443.72	1753.86
20471.9	28987.9	11319.5					1034.12	1394.25	1688.66
20053.2	28498.2	11126.5					999.975	1353.81	1637.23
19686.6	27796.2	10918.8					970.45	1317.11	1591.8
19288.4	27193.2	10667.8					944.471	1282.28	1545.77
18861.3	26585.5	10495					921.257	1254.61	1509.8
18457.1	25983.4	10267.3					903.909	1227.63	1470.73
17996.4	25363.5	10061.7					886.402	1201.19	1435.18
17496.7	24771.3	9815.47					869.526	1177.08	1401.77
17050.9	24140.3	9571.33					853.47	1152.89	1365.63
16639.5	23559.3	9367.25					837.887	1127.87	1327.94
16244.8	23013.8	9140.72					822.601	1104.96	1294.55
15855.2	22489.8	9022.3					807.604	1082.15	1253.41
15422.4	21875.9	8720.15					792.398	1059.38	1222.36
15038.5	21405.8	8513.44					777.026	1037.03	1187.12
14567.1	21101.5	8355.32					762.995	1011.04	1156.36
14069.3	20729.5	6172.26					748.725	994.068	1128.07
13771	20179.4	7819.01					735.966	972.403	1101.1
13289.7	19883.1	7744.96					722.478	954.456	1083.97
13086.7	19668.9	7958.79					712.05	929.843	1060.34
12762.5	20343.7	7935.93					700.604	908.029	1048.02
12535.9	20634.2	7876.17					694.239	888.358	1011.72
12180	21264.2	8153.08					685.008	874.859	982.023
12020.6	22154.2	8462.17					677.546	859.417	910.437
11950.4	23115.9	9011.88					674.893	833.338	827.156
11999.6	23713	8364.41					671.954	808.912	757.958
12290.6	29871.6	6224.16					667.001	790.184	759.445

## Sheet: SI2
Frequency G' - ST:SC 1.3:1			G'' - ST:SC 1.3:1			G' - ST:SC 2.6:1			G" - ST:SC 2.6:1				Strain G' - ST:SC 1.3:1			G" - ST:SC 1.3:1			G' - ST:SC 2.6:1			G" - ST:SC 2.6:1
254399	76098.8	162728	19438.7	75663.4	70690.9	165038	210347	169125	99494.3	52441.3	2042.88		7180.6	24053.6	1814.86	-906.807	7498.38	3487.4	5718.89	11846	2042.88	2939.57	2263.57	2609.63
145008	37752.3	65595.6	31472.4	20169.5	47718.7	11855.8	102309	87576.3	17402.2	58852.8	2972.87		3790.76	22798.7	2527.8	2288.81	6858.94	-803.668	7386.4	9902.12	2972.87	2528.49	3681.22	4066.17
73057.6	34133.2	25401.4	26839	10206.5	11780.8	12007.8	40889.2	79002.8	8675.05	37233.1	2342.76		5539.63	26471.9	1995.98	-517.61	6078.28	35130.8	7286.71	10356.9	2342.76	2022.9	2163.52	6133.18
36222.7	32308.4	25622.6	9392.73	9804	7707.14	14159.1	18185.6	75148	6644.17	13116.1	2262.4		6141.89	22672.1	2176.2	2802.84	7453.82	1753.83	8094.94	12149.1	2262.4	2559.25	2975.41	5709.56
29519	31587.4	24639.7	6888.5	9969.31	6856.75	16234.3	14031.8	65355.4	6261.02	6293.44	2247.59		5745.02	26245.3	2466.26	2276.54	6078.05	2533.05	8192.05	11495.2	2247.59	2822.66	2880.51	5892.8
26348.4	30922	25337.4	6591.75	10038.5	6696.08	17058.4	13001.3	40621.2	6102.83	5222.27	2387.42		6382.63	25668.3	2264.43	1804.14	6588.26	3200.31	8102.06	11921.2	2387.42	2802.48	3008.52	6508.24
24244.2	30225.4	25775.9	6442.49	10066	6577.98	17350.2	12352.9	24165.3	5947.13	4979.36	2282.63		6365.9	25704.5	2477.5	2238.19	6815.35	3435.23	8655.14	12371.4	2282.63	2712.56	3257.02	7035.06
22668.7	29703.8	26028.2	6356.41	10159.5	6545.55	17322.8	11747.7	26073.9	5840.26	4809.51	2550.19		6449.05	25978.3	2484.15	2228.59	6518.72	3129.75	8617.3	12571.7	2550.19	2874.16	3119.86	6814.6
21792.7	29970.2	21285.6	6398.45	11229.1	15372.1	17301.4	11282	48530.8	6008.59	4717.45	2078.61		6605.11	26455.9	2529.6	2299.4	7084.87	3592.22	8903.08	13062.6	3078.61	2878.58	2980.17	7138.51
20133.4	22731.1	19456.3	6617.1	13490.8	10454.9	16678.9	10761.9	18789.5	5744.54	4631.79	2557.34		6642.41	26852.8	2589.12	2295.64	7080.31	3508.48	9059.71	13369.7	3557.34	2936.33	3340.24	7468.53
19805.2	24457.8	22668.3	6270.89	10215.3	6373.87	16393.2	10378.4	28127.1	5703.6	4520.91	2433.78		6871.54	27020.2	2626.88	2355.32	7121.02	3729	9109.33	13404.3	3433.78	2945.59	3421.85	7663.15
19186.9	24421	22839.9	6251.61	9818.63	6341.83	16028.4	10014	38973.7	5684.33	4438.69	2509.28		6928.48	27446.7	2673.38	2506.55	7383.63	3679.56	9287.08	13707	3509.28	2939.7	3383.49	7783.35
18545.5	23925.5	22375.7	6239.82	9637.35	6286.32	15606.6	9659.25	15277.7	5662.41	4362.19	2542.21		7112.2	27616	2846.6	2446.39	7268.12	3722.11	9382.22	13983.5	3542.21	2993.48	3454.72	7815.3
17956.1	23368.7	21972.2	6236.57	9505.33	6238.52	15182.3	9307.21	18185	5630.88	4291.03	2597		7255.88	27727.1	2784.78	2480.51	7234.07	3729.94	9483.89	14247.6	3597	2977.99	3413.86	8054.41
17399.8	22768.1	21372.9	6210.2	9307.14	6193.93	14760.8	8956.67	16030.1	5591.5	4209.29	2616.22		7460.04	28004.5	2837.33	2598.53	7289.08	3720.63	9468.69	14499.8	3616.22	3031.84	3538.78	8209.67
16818.7	22153.3	20882.9	6170.26	9084.24	6139.59	14330.5	8609.45	20029.4	5538.9	4114.62	2646.64		7673.04	28032.9	2891.61	2664.22	7321	3634.62	9678.69	14692.8	3646.64	3043.15	3525.17	8356.38
16250.5	21595.9	20342.3	6108.11	8864.38	6070.89	13845.1	8265.82	18532.3	5441.39	4008.18	2637.91		7911.6	28055.6	2887.42	2735.5	7402.83	3847.41	9754.67	14792.2	3637.91	3080.25	3654.43	8491.24
15708.2	21054.1	19797.5	6032.26	8623.01	5996.36	13398.6	7949.23	18538.2	5345.44	3901.3	2724.08		8150.27	28033.9	2960.85	2821.69	7376.85	3812.85	9793.52	14898.9	3724.08	3082.89	3693.03	8611.08
15166.2	20590.4	19229.7	5931.75	8377.39	5898.93	12966.2	7643.61	19280.9	5228.77	3788.83	2757.22		8428.79	27882.8	2997.45	2916.18	7478.38	3881.74	9832.67	14869.5	3757.22	3123.74	3782.86	8719.14
14650.1	20175.2	18697.3	5821.59	8106.51	5793.36	12536.6	7356.82	19130.1	5098.07	3667.7	2756.88		8769.62	27650.9	3035.12	3038.51	7589.2	3914.38	9798.15	14825.1	3756.88	3174.31	3863.13	8839.03
14149	19722.1	18155	5699.96	7843.91	5690	12123.9	7090.85	18959.7	4953.75	3541.43	2839.24		9123.29	27230.9	3071.9	3191.13	7656.13	3969.2	9830.45	14753.3	3839.24	3181.28	3883.31	8892.49
13655.2	19288.3	17627.4	5566.01	7592.01	5587.57	11742.2	6819.1	18578.8	4805.57	3403.64	2855.72		9399.84	26865	3077.17	3311.93	7697.34	3966.4	9834.36	14559.6	3855.72	3232.77	3932.37	8976.67
13203.1	18898.4	17125.3	5419.66	7319.4	5460.78	11369.5	6575.41	18241.1	4638.98	3264.42	2885.06		9579.03	26170.1	3070.7	3402.27	7794.75	4024.06	9789.76	14332.1	3985.06	3272.52	4004.85	9011.9
12802.3	18581.7	16659.9	5276.78	7094.74	5345.22	11063.5	6391.17	17953.2	4497.06	3151.13	2916.67		9776.43	25387.4	3138.38	3504.48	7916.09	4068.02	9710.87	14022.1	3916.67	3324.86	4091.68	8990.79
12420.8	18277.7	16175.3	5144.91	6937.61	5203.62	10690	6194.61	17775.6	4307.39	3024.93	2949.21		9945.13	24515	3168.15	3609.71	8006.03	4109.86	9587.18	13618.2	3949.21	3365.33	4181	8945.92
12066.6	18024.5	15713.1	4995.26	6719.01	5081.75	10359.7	6001.73	17242.5	4160.69	2892.17	2965.61		10025.6	23423.7	3189.54	3714.02	8117.55	4145.63	9419.03	13114.6	3965.61	3413.18	4264.9	8894.34
11710.6	17846	15218.2	4851.46	6534.78	4934.65	10117.9	5823.84	17217.8	4000.47	2779.82	2990.61		10043.3	22185.9	3205.52	3817.44	8228.58	4168.49	9198.11	12510.7	3990.61	3457.29	4344.4	8812.69
11390	17755.1	14887.6	4730.06	6525.6	4823.34	9913.23	5683.16	16588.7	3866.66	2683.83	3010.82		9952.21	20830.5	3219.17	3943.17	8321.06	4193.33	8907.79	11805.6	3910.82	3486.1	4422.99	8193.27
11109.6	17828.6	14435.8	4608.77	6502.31	4733.3	9758.4	5570.2	16552.4	3775.79	2609.11	3012.75		9710.81	19328.3	3237.18	4060.49	8349.53	4275.65	8580.61	10955.2	4112.75	3503.64	4473.69	7952.83
10917.3	18098.2	14243	4532.49	6534.68	4631.91	9629.56	5508.37	16377.4	3671.32	2560.31	3027.18		9360.47	17702.2	3236.22	4148.8	8326.4	4415.18	8173.87	10045.7	4127.18	3507.84	4432.34	7969.64
10812.5	18630.3	13978	4493.23	6607.72	4532.97	9558.03	5509.72	15572.7	3630.39	2547.3	3054.72		9101.88	15998.1	3236.16	4325.94	8179.23	4454.88	7697.67	9077.58	4254.72	3488.69	4373.93	7902.9
10857.6	18820.5	13797.2	4575.55	6796.61	4416.77	9513.2	5542.18	15321.9	3547.55	2572.11	3070.47		8638.03	14216	3207.93	4427.62	7939	4472.63	7186.83	8069.73	4270.47	3444.86	4264.04	7787.27
11077.7	19226.2	13632.6	4676.17	6787.87	4392.29	9561.28	5598.4	15292.3	3546.01	2585.24	3050.42		8148.58	12473.7	3147.03	4507.85	7612.94	5471.7	6602.89	6954.93	4250.42	3360.9	4049.74	7469.66
11243.9	19879.6	13621.4	4778.71	7081.22	4346.26	9660.8	5676.48	15210.7	3550.86	2656.77	2987.29		7241.16	10788.9	3108.27	4760.92	7187.56	5549.88	5969.5	6085.94	4987.29	3242.29	3851.27	7127.07
11653.3	20783.4	13659.8	5097.59	7429.54	4318.56	9911.59	5884.25	13824.8	3672.23	2740.51	2913.04		3875.31	9196.62	3060.93	4167.4	6702.06	5564.82	5298.95	4980.17	4913.04	3087.35	3504.18	6714.85
11888	21961.5	13790.6	5679.34	8054.79	4399.44	10245.1	6219.78	13952.6	3794.3	2941.31	2854.99		2170.27	7675.58	3004.96	4034.99	6128.41	5678.75	4558.05	4435.85	4854.99	2888.94	3408.7	6147.37
12397.3	23079.3	14205.5	6209.3	8773.77	4490.53	10726.9	6778.13	14131.2	3933.65	3321.72	2716.47		1232.98	6264.06	2965.46	2755.15	5500.14	5682.08	3851.16	3296.5	4716.47	2632.96	2802.82	5620.8
12283.4	24622.7	14821.4	7223.72	9841.05	4849.37	11310.2	7681.95	13623.5	4117.34	3853.25	2717.35		1695.65	5015.52	2874.23	2264.69	4846.33	6012.46	3185.12	2737.03	4717.35	2378.52	2488.5	5006.75
9105.32	25369.7	16426.6	9000.27	10885.2	5601.89	12064.9	8620.05	10118	4407.18	4343.51	2848.96		1832.35	3921.02	2791.58	1155.4	4109.19	6114.67	2663.32	2182.09	4848.96	2170.52	2206.14	4183.16
													1608.88	3071.95	2648.6	1403.5	3524.49	4746.48	2201.65	1699.73	4732.05	2018.15	1899.45	3475.84
													1437.02	2436.87	2463.56	1978.58	3124.09	4152.77	1788.54	1322.99	4783.89	1878.06	1772.81	2622.99

## Sheet: SI3
G' - ST:SC 1:1			G" - ST:SC 1:1			G' - ST:SC 2:1			G" - ST:SC 2:1				G' - ST:SC 1:1			G" - ST:SC 1:1			G' - ST:SC 2:1			G" - ST:SC 2:1
249384	232548	272078	13.1582	70301.3	12852.2	216195	152820	11367.9	-4588.67	61700.2	565.9		5079.32	5312.05	26581.3	1331.82	3734.5	5076.37	875.448	975.665	238595	75.9477	99.0883	11703.5
147034	126321	155725	17008.2	47838.2	36246.7	128620	10226	1708.86	9042.29	6848.4	627.3		4868.08	9258.6	22019.2	1296.84	865.152	5858.54	800.125	1088.22	140752	94.2103	18.5219	16603.1
85205.2	45347.5	90965.5	20948.5	12868.8	34145.9	78343.3	1929.51	1302.69	14946.7	-652.722	583.99		4895.76	8946.5	25822.4	1267.06	4396.83	4405.68	837.804	1082.42	82171.6	65.9299	111.535	22048.8
41051.6	35964.3	32928	11933.2	7183.39	12952.3	46862	5607.1	1697.04	14699.6	-113.315	699.09		4997.34	7979.79	25928.3	1253.21	3366.97	5785.89	883.439	1018.64	46067.6	149.191	145.896	18771.9
37132.1	32854.2	20294.1	4581.42	7081.38	4739.61	26303.5	1868.77	1749.44	14213.7	223.066	610.93		5039.8	9210.76	25936.7	1240.2	2954.51	5676.03	850.281	1015.92	6835.31	270.66	149.162	5870.65
37761.5	30869	16270.9	5290.46	7424.45	2685.72	10862.9	3653.25	1688.89	11570.4	322.618	448.62		5096.67	9147.77	25608.8	1351.57	3978.38	5766.25	922.147	960.628	4775.68	194.06	167.003	2333.34
31965.4	29786	14188.5	12354.7	7539.41	2380.83	2082.94	2103.25	1535.33	4483.19	298.859	360.21		5160.43	9387.37	25895.7	1337.37	3275.64	5355.71	902.904	932.618	3739.63	213.007	126.741	906.149
23769.3	29278.7	12766.4	24656.1	7622.44	2278.7	1007.35	2320.09	1314.43	649.348	270.423	257.66		5216.16	9853.96	25754.5	1398.23	3830.52	5468.56	970.633	1002.15	3268.28	251.962	149.701	438.21
12398.8	30030.1	11786.5	15049.1	9480.32	2223.05	1080.07	2017.19	1302.95	230.067	261.926	325.25		5264.59	9743.4	25890	1390.77	3689.81	5386.5	973.872	968.77	2970.28	224.242	136.076	421.178
7193.54	21597.5	11075.9	13971.1	14685.8	2198.78	1127.68	1915.36	1182.55	172.375	263.487	868.459		5335.64	10178.2	25900.2	1436.38	3684.96	5404.65	951.744	986.822	2750	233.797	142.871	420.488
7943.91	22356.8	10553.7	8546.9	9143.95	2186.21	1151.51	1812.9	1129.25	162.55	269.063	346.864		5361.44	10181.7	25905.1	1419.61	3679.9	5478.68	943.601	953.998	2616.68	237.682	151.994	423.072
8785.62	22632.3	10149.3	5995.82	8405.34	2181.4	1163.24	1742.73	1112.94	157.775	276.713	192.66		5420.28	10460.1	25899.8	1434.52	3704.44	5411.56	948.327	922.158	2520.95	233.639	151.861	426.846
9952.95	21979.9	9812.16	5093.4	8284.04	2171.58	1162.58	1691.5	1046.62	158.169	285.102	199.52		5424.16	10653	25934.9	1491.57	3864.1	5429.46	959.03	822.581	2447.73	237.981	179.922	436.389
10347.6	21197.7	9506.98	4772.7	8296.92	2173.92	1154.79	1649.91	1071.96	158.111	294.011	288.157		5473.91	10657.9	25812.7	1505.52	3848.42	5456.47	945.907	832.542	2386.41	241.709	163.027	441.972
10835.3	20593.8	9234.43	5081.35	8095.54	2169.34	1141.54	1600.79	1018.83	158.421	302.799	361.031		5532.59	10981	25735.8	1535.08	3877.12	5460.15	968.253	824.013	2327.94	243.427	149.08	452.264
11095.5	19891.1	8980.26	5052.34	7883.36	2161.17	1124.13	1568.22	1043.23	158.826	311.023	370.375		5569.91	11180.2	25640	1544.41	3943.19	5503.98	975.91	805.795	2273.51	247.388	156.296	456.213
11016.6	19109.3	8729.99	5460.83	7727.16	2147.35	1103.28	1540	1039.44	158.959	318.223	358.675		5635.94	11308.9	25586.4	1569.06	3938.59	5542.95	990.714	800.933	2221.28	213.007	148.464	462.451
10748.5	18550.4	8487.43	5567.13	7453.05	2130.17	1082.21	1512.75	1034.28	159.371	321.332	353.518		5691.95	11423.1	25385.6	1588.97	4019.02	5662.41	1021.31	795.501	2171.51	251.962	143.771	468.591
10555.5	17917.9	8258.22	5576.08	7138.31	2108.04	1059.8	1484.03	1038.84	156.879	323.085	364.731		5763.97	11558	25190.9	1614.47	4019.88	5538.12	1040.64	793.597	2123.73	224.242	136.559	468.352
10299.2	17253.2	8029.91	5580.88	6884.87	2082.21	1035.42	1453.56	952.135	155.095	324.78	406.263		5830.43	11671	24955.8	1643.13	4037.55	5576.72	1066.08	781.702	2069.69	316.475	135.386	468.273
10031.3	16585	7805.9	5649.03	6618.14	2050.72	1012.24	1423.8	982.144	152.834	323.746	409.908		5888.21	11802.2	24638.5	1666.59	4116.56	5639.33	1090.97	770.179	2012.91	313.331	132.141	472.473
9741.13	15963.1	7586.05	5616.26	6331.21	2021.55	988.189	1391.35	922.061	149.802	321.371	394.799		5933.88	11835.1	24198.1	1698.27	4146.7	5666.29	1112.48	755.558	1960.54	311.279	128.948	470.684
9526.25	15340.3	7366.78	5697.17	6064.12	1983.16	964.809	1358.01	907.902	148.892	318.978	387.453		5976.24	11869	23720	1729.35	4195.89	5780.7	1137.36	747.213	1906.72	298.513	124.524	467.637
9193.94	14765	7168.98	5670.96	5808.42	1946.92	941.338	1327	990.626	149.113	314.859	378.957		5985.66	11862.4	23175.8	1775.55	4256.7	5901.89	1154.25	739.31	1859.91	290.959	121.086	463.305
8872.36	14243.3	6968.47	5743.01	5527.09	1914.54	917.663	1295.04	962.768	149.846	313.829	362.699		5940.35	11795.6	22458.4	1843.59	4300.47	5984.84	1171.32	734.017	1810.64	269.583	117.545	463.033
8522.01	13722.3	6766.58	5715.14	5291.84	1873.96	894.869	1266.19	990.045	148.423	308	353.646		5777.85	11683.8	21661.5	1960.37	4361	6078.33	1172.97	725.916	1758.94	248.639	115.748	455.19
8264.27	13293.9	6579.7	5672.43	5007.69	1840.71	870.865	1237.68	953.575	146.904	303.742	343.185		5447.1	11497.1	20709.7	2190.7	4405.59	6199.06	1165.88	721.25	1699.09	236.651	113.25	450.035
7981.16	12858.1	6404.96	5657.07	4784.26	1804.83	848.068	1205.78	923.57	146.977	296.907	332.72		4838.05	11248.4	19648.6	2615.75	4449.09	6277.59	1137.13	719.234	1648.2	230.397	110.93	443.157
7646.13	12500.2	6233.44	5642.62	4547.14	1774.04	823.333	1184.9	965.987	149.401	288.534	326.639		4317.37	10955.1	18433	2880.6	4479.64	6350.37	1064	718.041	1606.88	227.337	109.067	432.465
7443.88	12135.1	6084.91	5531.22	4377.82	1740.45	816.619	1156.11	908.618	143.694	286.674	314.401		3465	10589	17072.7	2947.44	4488.46	6364.82	1039.01	716.525	1553.73	233.797	108.226	427.018
7090.03	11806.6	5954.33	5460.69	4169.65	1707.71	795.003	1146.7	971.319	134.842	281.356	321.369		2518.66	10138.3	15614.6	2890.42	4470.29	6359.5	1033.86	713.787	1516.44	237.682	107.202	426.245
6909.92	11527.8	5847.36	5240.22	4028.93	1698.3	776.07	1124.97	940.119	129.092	273.133	299.866		1901.67	9608.82	13810.4	2699.37	4428.07	6465.32	1058.88	711.691	1481.5	233.639	107.674	411.373
6771.22	11318.3	5762.94	5245.24	3862.7	1660.65	751.043	1108.25	903.105	127.453	268.183	289.958		1315.41	9005.57	11911.2	2380.1	4350.94	6555.66	1098.49	710.381	1448.83	237.981	106.578	405.333
6148.79	11112.9	5723.34	5060.45	3768.26	1674.09	725.462	1102.94	964.587	126.362	273.751	272.983		1003.03	8355.26	10113.1	2154.87	4246.65	6426.71	1117.54	709.236	1415.22	241.709	106.102	396.345
6645.14	10952.1	5724.16	5143.13	3635.07	1665.16	699.957	1111.74	914.68	129.276	270.75	274.774		741.178	7608.08	8658.12	1858.82	4143.23	6174.83	1145.66	707.85	1402.46	243.427	105.746	393.206
4651	10779.2	5729.9	4567.29	3558.98	1699.56	665.499	1120.95	910.787	131.418	264.743	251.267		547.784	6906.2	7086.32	1647.54	4060.85	6025.69	1164.87	705.846	1395.15	247.388	105.903	381.478
9116.73	10670.3	5823.51	5854.71	3516.44	1787.87	626.568	1132.1	996.136	136.164	257.11	237.884		429.895	6372.45	5548.82	1423.46	4132.36	5692.83	1187.35	703.026	1373.68	141.053	106.657	370.957
6611.04	10620	6093.73	5553.56	3497.52	1886.2	581.696	1149.11	926.026	139.641	257.298	252.824		294.5	5591.64	4225.5	1111.92	3982.4	5244.17	1203.62	698.946	1376.76	311.232	108.067	382.677
6629.73	10632.2	6455.13	5305.09	3517.59	2122.65	508.685	1177.97	987.863	155.575	257.042	234.834		238.175	4829.99	2729.84	1012.8	3924.64	4766.22	1213.05	691.551	1398.12	264.101	110.074	386.91
													138.417	3663.04	1788.26	727.126	4316.9	3991.61	1177.54	682.081		270.66	111.588	388.75
													122.421	2535.97	1253.64	633.3	4046.93	3239.5	1193.81	669.35		194.06	115.915	543.56

## Sheet: SI4
G' - ST:SC4 1:1			G" - ST:SC4 1:1			G' - ST:SC4 2:1			G" - ST:SC4 2:1				G' - ST:SC4 1:1			G" - ST:SC4 1:1			G' - ST:SC4 2:1			G' - ST:SC4 1:2
201514	249384	188723	74719.3	-13.1582	48033.7	241140	245733	190034	76100.4	62393.4	-8612.97		9989.23	811.234	8880.29	3649.67	3734.5	5058.43	1092.26	1071.99	1426.94	1541.6	811.234	136.573
42446.5	147034	122827	38897.4	17008.2	21718	103563	104647	113284	59023.3	46147.6	5201.65		11460.1	-574.633	2136.24	3224.86	865.152	458.427	1240.29	1386.93	1134.07	2277.14	-574.633	387.598
17421.8	85205.2	75984.3	9065.47	20948.5	11638.8	36209.2	26445.4	69812	28556.6	23585.6	8487.96		10264.9	801.969	2637.94	2548.16	4396.83	582.619	-2891.05	1986.56	891.215	-437.539	801.969	314.954
14789.3	41051.6	45729.1	5130.19	11933.2	8450.13	11146.7	15557	42835.6	5739.35	12298.1	9075.87		10993.9	560.656	2657.61	2687.25	3366.97	458.121	1087.66	1562.9	1543.66	-1602.93	560.656	10.6922
14520.9	37132.1	36043.4	4280.08	4581.42	10497.7	6978.26	8884.21	25932.2	1927.68	3745.96	8442.17		11080.4	327.159	2590.95	4355.47	2954.51	484.804	2415.24	1977.42	1270.78	1169.49	327.159	126.954
14160.3	37761.5	34784	4032.18	5290.46	11640.9	5373.31	6369.49	14394.8	970.541	1573.73	7514.67		12513.6	362.829	2707.97	4343.52	3978.38	753.342	1373.55	1888.38	1348.96	276.158	362.829	107.493
13658.9	31965.4	32982.8	3896.63	12354.7	12024.7	4647.92	4413.66	6121.24	837.15	1167.31	5574.2		12952.7	435.617	2895.06	4073.79	3275.64	662.153	1819.88	1989.56	1396.72	837.241	435.617	190.535
13170.1	23769.3	31967	3810.78	24656.1	11712.4	4220.47	4052.8	1274.69	800.363	1106.09	1809.51		13280.8	339.722	2880.92	3970.22	3830.52	580.498	1904.08	1981.17	1437.4	897.028	339.722	131.813
12848.4	12398.8	30828.2	3929.71	15049.1	11525.9	3949.74	3869.76	862.759	766.842	1083.49	388.74		13412.4	181.179	2967.21	4230.34	3689.81	749.964	1921.51	1674.98	1467.28	514.932	181.179	107.042
12153.1	7193.54	29058.3	3735.41	13971.1	11498	3759.49	3735.22	1074.58	745.737	1072.89	263.563		13678.9	410.485	3108.99	4193.46	3684.96	745.41	2052.09	1943.62	1526.63	463.698	410.485	133.841
11754	7943.91	26584.8	3716.64	8546.9	11881	3624.6	3617.76	1227.76	730.275	1058.6	258.509		13829.4	441.905	3121.28	4336.75	3679.9	793.37	1987.83	1938.04	1499.64	556.01	441.905	187.988
11348.7	8785.62	17870	3699.85	5995.82	13100.9	3519.31	3511.32	1313.2	719.237	1048.6	266.058		14185.8	397.396	3199.73	4442.88	3704.44	798.693	2035.65	1946.95	1594.14	518.689	397.396	155.638
10940.4	9952.95	15929.4	3684.16	5093.4	12541.5	3429.64	3404.22	1352.13	711.05	1039.98	267.931		14317.8	402.767	3281.72	4342.44	3864.1	820.995	2164.21	1991.21	1635.63	562.87	402.767	169.228
10526.1	10347.6	15862.5	3662.22	4772.7	12386.4	3336.48	3284.73	1379.6	705.833	1036.14	260.313		14412.1	449.249	3352.18	4315.96	3848.42	829.431	2174.55	1944.69	1674.25	582.949	449.249	181.403
10122.8	10835.3	14602.5	3627.9	5081.35	11125.2	3250.78	3185.56	1388.44	703.297	1031.57	258.586		14728.6	417.942	3415.09	4378.99	3877.12	847.429	2206.08	1970.19	1709.48	581.232	417.942	191.101
9716.03	11095.5	14383.5	3576.25	5052.34	10807.2	3176.18	3085.92	1382.89	701.179	1023.7	259.192		14832.4	429.236	3473.11	4460.78	3943.19	851.101	2253.28	1978.59	1739.06	595.968	429.236	106.216
9310.4	11016.6	13959.6	3508.59	5460.83	10439.5	3095.56	2980.37	1364.48	697.234	1013.3	260.505		14968.6	430.224	3533.56	4479.79	3938.59	879.294	2288.16	1967.12	1766.85	601.475	430.224	119.339
8909.36	10748.5	13374.2	3421.89	5567.13	9842.31	3013.08	2873.58	1342.94	693.645	1004.03	262.81		15105.1	425.332	3572.59	4632.22	4019.02	900.243	2325.4	1981.61	1801.17	609.134	425.332	126.181
8524.57	10555.5	12818.7	3319.47	5576.08	9441.61	2927.64	2761.51	1316.65	686.548	993.408	262.789		15241.5	422.115	3641.48	4664.99	4019.88	907.387	2364.79	1980.62	1821.12	621.377	422.115	138.307
8147.85	10299.2	12819.6	3204.35	5580.88	9377.44	2841.62	2647.86	1288.83	679.712	982.786	263.46		15314.7	441.959	3703	4745.32	4037.55	923.842	2095.13	2014.92	1845.59	627.359	441.959	145.862
8792.23	10031.3	11983.7	3080.05	5649.03	8533.48	2757.79	2536.78	1259.92	674.567	968.378	262.983		15319.1	424.087	3755	4788.57	4116.56	937.338	2031.7	1995.26	1868.75	630.849	424.087	157.63
9455.83	9741.13	11639.8	2943.86	5616.26	8241.24	2672.94	2422.5	1228.35	664.432	951.115	261.917		15102.1	422.586	3802.45	4885.81	4146.7	958.442	2052.12	2008.1	1897.01	635.598	422.586	163.599
9147.28	9526.25	11541.9	2803.74	5697.17	8511.06	2588.22	2314.57	1197.11	652.63	931.918	260.168		15067.2	423.911	3860.15	4947.23	4195.89	966.932	2086.12	2001.8	1918.75	647.911	423.911	169.964
9863.17	9193.94	11443.7	2669.26	5670.96	8505.92	2508.79	2211.8	1166.01	640.264	913.205	257.836		14877.2	421.159	3884.56	5008.93	4256.7	992.068	2112.96	2008.74	1942.2	655.637	421.159	175.886
9592.13	8872.36	10357.5	2528.74	5743.01	7437.98	2430.92	2098.21	1135.23	632.85	891.267	255.415		14601.3	420.438	3924.45	5082.53	4300.47	997.279	2135.71	2008.48	1968.07	665.244	420.438	183.121
9345.83	8522.01	8967.61	2393.7	5715.14	7371.29	2351.38	1998.54	1104.42	617.215	871.768	251.935		14225.2	422.706	3958.5	5152.22	4361	1011.58	2157.1	2013.53	1993.12	676.102	422.706	190.557
9117.62	8264.27	10092.9	2264.33	5672.43	7817.35	2276.53	1895.23	1073.86	600.908	848.814	247.726		13765.7	422.376	3994.56	5194	4405.59	1020	2172.65	2016.85	2016.98	686.156	422.376	198.033
9926.28	7981.16	9604.26	2146.08	5657.07	7277.8	2202.63	1801.25	1043.91	588.295	822.778	244.707		13237	423.17	4027.91	5231.87	4449.09	1032.37	2182.25	1999.79	2038.57	696.75	423.17	105.06
9742.84	7646.13	10148.4	2041.19	5642.62	7611.59	2138.32	1717.89	1016.92	570.636	808.503	240.675		12570.7	425.093	4055.56	5247.73	4479.64	1043.6	2184.61	1922.41	2058.31	706.472	425.093	112.522
9584.62	7443.88	10082.4	1938.7	5531.22	7636.25	2067.49	1629.32	990.255	561.327	784.4	235.447		11850.1	426.362	4079.37	5251.81	4488.46	1055.78	2172.75	1921.55	2076.78	713.765	426.362	120.877
8449.86	7090.03	9349.99	1847.36	5460.69	7262.26	2013.98	1553.33	964.662	546.041	766.447	231.648		11010.1	426.7	4095.02	5212.69	4470.29	1066.43	2056.58	1917.85	2092.35	720.764	426.7	129.916
8340.33	6909.92	8783.58	1780.82	5240.22	6819.91	1952.69	1490.65	940.145	528.656	741.938	225.892		10075.9	428.423	4096.45	5124.26	4428.07	1077.39	2023.59	1911.87	2104.98	724.307	428.423	139.151
8236.3	6771.22	8583.6	1701.21	5245.24	6778.9	1895.07	1420.5	923.102	516.505	726.146	223.081		9067.17	432.329	4087.05	4957.18	4350.94	1087.26	2076.99	1907.58	2111.78	726.728	432.329	149.176
7162.28	6148.79	10235.7	1647.94	5060.45	8022.21	1846.96	1360.87	903.435	513.971	705.591	216.2		8066.52	438.246	4054.74	4744.73	4246.65	1098.07	2108.17	1903.1	2113.6	728.438	438.246	19.134
7118.88	6645.14	9438.47	1592.63	5143.13	6974.8	1814.42	1301.53	888.395	503.736	699.198	214.594		6998.09	447.03	3995.57	4459.91	4143.23	1111.17	2122.92	1997.08	2103.27	730.841	447.03	180.734
6064.97	4651	12318.2	1554.52	4567.29	5006.3	1777.16	1263.78	879.051	486.067	697.259	208.511		5923.77	457.754	3543.6	4174.82	4060.85	1501.57	2125.63	1983.4	2008.18	735.335	457.754	143
6098.26	9116.73	12565.9	1564.17	5854.71	6931.38	1744.23	1238.42	871.812	476.65	688.531	204.984		4859.19	472.253	3015	3864.77	4132.36	1720.44	2103.43	1961.37	1970.43	731.371	472.253	146.612
6154.92	1611.04	15848.3	1570.78	1553.56	4412.13	1716.27	1221.34	865.993	467.479	678.85	206.235		3989.49	493.699	2438.33	3481.69	3982.4	1819.13	1994.95	1929.74	1985.34	711.652	493.699	196.788
6277.76	429.729	10698.6	1589.81	305.088	2516.71	1691.51	1207.77	817.816	463.47	668.419	229.924		2886.77	521.799	1888.31	3140.76	3924.64	1748.94	1889.06	1876.09	1955.45	705.189	521.799	141.772
													2346.75	561.602	1523.17	2837.97	4316.9	1681.35	1824.25	1792.61	1939.49	737.476	561.602	145.684
													1441.72	623.143	1238.38	2326.46	4046.93	1557.17	1706.83	1746.63	1929.45	796.947	623.143	174.665

## Sheet: SI5
G' A1			G'' A1				G'A2			G''A2				G'A3			G''A3				G'A4			G'A4
227982	210960	233926	14215.6	40047.8	64930.3		210960	219719	40059.5	45576.4	-10098.7	127728		80496.8	72879.7	225481	-6650.04	-7110.26	6257.79		249989	245795	250801	-20869.4	-20127.6	-18333.2
140007	107276	156303	28549.2	26125	55629.6		107276	131341	40445.4	53326.9	2030.57	47156.9		51718.1	52270.5	135060	4259.09	8219.66	20475.2		147624	145219	147970	801.638	580.681	154.583
88343.6	91030.7	99526.4	33079.3	22889	43300.9		91030.7	81732.9	1615.87	14997.7	5080.08	12246.7		40418.8	45183.1	73413.4	7683.48	11515.5	24907.1		91219.9	89329.9	91062.5	3105.91	3046.17	2781.18
56721.9	69463.1	63951.2	32991.3	30721.4	33620.6		69463.1	51507.1	1550.72	6125.55	5664.58	9017.39		35031.6	42292.2	27731.6	7813.18	11575.1	13503.2		57348.4	55986	57015	3360.91	3176.36	3041.45
37872.1	48369.4	41086.3	32956.6	29075.4	27724.5		48369.4	33087	1629.65	2566.88	5521.45	8487.93		31980.4	41043.3	17412	7635.38	11280.6	5003.63		36442.1	35532.6	36181.1	3262.87	3026.44	2921.66
26493.2	30546.3	25862.7	33210.7	29366.8	25071.1		30546.3	21243.3	1567.71	2188.32	5294.67	8103.39		30083.8	39799.9	14944.7	7350.49	10752.1	3008.58		22997.9	22292.7	22713.8	3090.51	2867.61	2797.13
18438.5	28372.7	17154.3	32333.1	24307	23305.5		28372.7	13582.2	1496.25	2072.57	5156.13	7753.64		28534.5	38931.4	14005.6	7045.13	10372.2	2804.86		14238.9	13700.5	14007.7	2918.91	2662.32	2578.07
12578.4	29111.6	11577.7	31269.9	26877.3	22019.7		29111.6	8676.23	1440.64	1993.09	5016.48	7424.1		27990	38921.3	13444.3	6841.28	10155.1	2721.64		8335.05	7977.96	8210.94	2621.96	2342.59	2287.31
340.362	41251.4	7786.5	33612.8	115639	20774		41251.4	5225.17	1431.26	1965.13	5065.79	7207.1		30537.8	45366.5	13032.6	9109.01	14829.9	2704.07		4155.61	4038.91	4081.21	1914.85	1651.79	1528.17
3915.2	8791.19	4695.56	26203.5	12476.8	19640		8791.19	3596.75	1402.76	1955.48	4815.5	6935.29		15657.2	24945.3	12538.2	9361.65	11334.2	2832.95		1748.05	1858.26	2164.79	670.325	410.818	355.559
432.331	19227.2	1769.59	25220.7	29996.9	19067.3		19227.2	2284.22	1467.58	1899.99	4902.83	6662.24		20874.4	29637.7	12028.2	6421.98	9903.43	2564.99		1249.63	1603.07	1953.96	174.596	220.133	269.551
605.292	23088.5	873.709	27719	16992.9	18115.7		23088.5	1433.89	1345.13	1825.36	5730.69	6543.84		21017.9	29620	11852.4	6123.14	9350.46	2513.7		1147.59	1509.1	1840.45	151.096	210.151	256.323
512.925	6994.43	861.238	22724	19674.9	17775.7		6994.43	813.582	1328.49	1805.07	4457.51	6413.35		20799.6	29507.3	11591.6	5956.98	8868.18	2479.57		1081.28	1443.72	1753.86	145.853	203.17	249.037
1244.77	6590.28	1016.68	24261	18814.9	17696.3		6590.28	249.686	1328.08	1792.38	4995.38	6275.47		20471.9	28987.9	11319.5	5906.25	8680.48	2482.54		1034.12	1394.25	1688.66	143.523	199.618	244.78
2469.63	7592.37	2358.97	22251.2	18010.5	16954.1		7592.37	126.662	1320.19	1774.93	4307.68	6143.67		20053.2	28498.2	11126.5	5777.35	8411.27	2454.16		999.975	1353.81	1637.23	142.023	197.196	241.275
3315.2	6626.92	3079.94	22144.2	16774.7	16056.6		6626.92	419.216	1313.99	1758.5	4551.52	5996.33		19686.6	27796.2	10918.8	5670.32	8199.63	2448.94		970.45	1317.11	1591.8	141.506	195.508	238.728
3591.49	6839.04	3424.08	20989.8	17052.6	15581.6		6839.04	53.739	1309.3	1755.06	4709.73	5848.75		19288.4	27193.2	10667.8	5609.78	8056.91	2444.28		944.471	1282.28	1545.77	140.627	194.748	241.981
4043.06	6375.65	3981.56	20205.3	15799.8	15548.8		6375.65	164.354	1308.56	1745.81	4460.91	5699.72		18861.3	26585.5	10495	5511	7951.54	2454.85		921.257	1254.61	1509.8	141.092	193.4	241.535
3883.52	6588.59	4247.79	19011.2	15668.9	15037.2		6588.59	250.098	1306.27	1738.07	4244.47	5543.91		18457.1	25983.4	10267.3	5420.08	7796.78	2464.78		903.909	1227.63	1470.73	140.756	191.544	249.731
4092.77	5226.19	4348.32	18338.1	13477.2	14439.6		5226.19	331.502	1303.19	1722.74	4147.24	5391.82		17996.4	25363.5	10061.7	5371.68	7550.85	2536.83		886.402	1201.19	1435.18	138.922	189.827	255.291
4154.65	5110.83	4432.25	17446.6	13599.6	14119.4		5110.83	415.228	1296.56	1715.24	4216.23	5233.57		17496.7	24771.3	9815.47	5316.45	7454.81	2494.77		869.526	1177.08	1401.77	138.816	188.683	261.65
4857.42	5812.74	4440.1	17691	14236.1	13550.6		5812.74	316.03	1289.25	1702.97	3658.98	5072.76		17050.9	24140.3	9571.33	5256.64	7345.36	2455.46		853.47	1152.89	1365.63	137.842	188.077	277.187
4603.97	5255.63	4348.57	16266.9	12420.6	13292.5		5255.63	401.449	1277.49	1682.47	3951.86	4909.17		16639.5	23559.3	9367.25	5178.97	7227.98	2448.2		837.887	1127.87	1327.94	136.342	187.343	287.084
4353.34	5232.54	4298.27	15561.3	11691.7	12859.6		5232.54	365.146	1263.91	1671.62	3549.19	4753.35		16244.8	23013.8	9140.72	4953.23	7210.05	2431.92		822.601	1104.96	1294.55	136.088	187.048	290.781
4153.9	5468.47	4097.82	14959.6	12085	12596.3		5468.47	274.859	1249.71	1634.03	3318.3	4597.02		15855.2	22489.8	9022.3	4975.18	6992.32	2516.15		807.604	1082.15	1253.41	135.042	185.57	310.402
4477.02	5065.12	4169.83	15389.5	11498.5	12595.7		5065.12	189.287	1234.3	1611.82	3318.08	4437.39		15422.4	21875.9	8720.15	4900.76	6852.89	2519.21		792.398	1059.38	1222.36	134.572	182.938	309.314
4188.98	3963.85	3856.57	14069.5	8869.45	12123.5		3963.85	604.082	1213.85	1587.18	3087.99	4287.38		15038.5	21405.8	8513.44	4773.04	6937.13	2456.58		777.026	1037.03	1187.12	134.074	186.028	318.023
3594.32	4729.4	3722.33	13530	10816	11705.5		4729.4	367.905	1194.66	1558.83	2841.75	4136.19		14567.1	21101.5	8355.32	4621.31	6955.73	2458.86		762.995	1011.04	1156.36	133.408	191.391	322.126
3115.39	4930.86	3378.16	13422.1	9967.36	11390.1		4930.86	320.359	1175	1526.38	3034.55	3993.06		14069.3	20729.5	6172.26	4701.38	7026.58	3642.7		748.725	994.068	1128.07	134.725	189.829	327.824
3341.89	4049.63	3307.6	12524.9	7919.09	11366		4049.63	195.871	1156.83	1501.5	2401.22	3860.96		13771	20179.4	7819.01	4590.02	6748.29	2392.26		735.966	972.403	1101.1	134.854	189.27	320.412
4459.26	3369.36	3182.47	10720.9	8854.83	11040		3369.36	131.406	1138.43	1466.53	2577.43	3724.63		13289.7	19883.1	7744.96	4466.97	6729.66	2555.68		722.478	954.456	1083.97	134.193	190.704	315.96
2484.67	2865.4	3019.83	10456.9	8387.44	10823.2		2865.4	24.658	1104.41	1442.48	2382.34	3611		13086.7	19668.9	7958.79	4413.59	7141.48	2439.52		712.05	929.843	1060.34	133.613	199.572	313.5
2535.87	3140.71	2924.32	10564.6	8867.21	10256.1		3140.71	207.922	1093.16	1432.69	2253.27	3503.06		12762.5	20343.7	7935.93	4458.62	7840.56	2603.63		700.604	908.029	1048.02	135.462	203.206	309.383
2221.31	2429.92	2856.72	10953.1	7954.6	9919.63		2429.92	252.836	1050.16	1427.59	1976.63	3406.75		12535.9	20634.2	7876.17	4201.42	8341.43	2636.46		694.239	888.358	1011.72	136.651	213.574	313.443
2259.6	2871.35	2957.04	10743.7	8556.01	9657.58		2871.35	249.526	1032.59	1497.87	1823.56	3312.57		12180	21264.2	8153.08	4321.73	9170.24	2846.47		685.008	874.859	982.023	138.85	222.498	322.163
2130.03	2438.74	2850.26	8386.62	7369.97	9559.6		2438.74	249.147	1017.22	1463.42	1716.88	3249.49		12020.6	22154.2	8462.17	4406.85	9912.26	2975.17		677.546	859.417	910.437	142.908	217.013	380.223
2017.94	1896.72	3084.55	9783.38	6311.43	9838.8		1896.72	57.1669	990.147	1478.6	1584.84	3204.88		11950.4	23115.9	9011.88	4238.19	10667.7	3207.81		674.893	833.338	827.156	148.284	233.38	441.825
1974.15	2078	3234.68	8655.44	7260.79	9234.33		2078	164.24	965.07	1654.48	1583.63	3163.87		11999.6	23713	8364.41	4308.29	11028.7	4321.04		671.954	808.912	757.958	152.087	248.082	473.3
2511.64	1016.08	3264.42	8345.35	5326.82	9707.32		1016.08	130.34	964.673	1882.57	1542.57	3134.17		12290.6	29871.6	6224.16	4613.2	14841.6	5849.61		667.001	790.184	759.445	162.149	266.78	490.043

## Sheet: SI6
G' AL1			G'' AL1				G'AL2			G''AL2				G'AL3			G''AL3				G'AL4			G'AL4
184067	169125	160867	35743.8	238434	28889		192263	258707	188245	39070.2	-15965.9	-11517.8		1322.36	9586.73	5728.85	249856	194627	166130		237649	248968	247345	42404.4	30693.3	28862.3
113462	87576.3	69736.9	30801	132311	38593.6		84193.3	156839	111026	48850.8	-3327.3	829.564		15632	18154.8	18753.9	152141	107667	107378		125019	136319	134669	52462.3	45055.4	40853.4
73164.3	79002.8	28622.9	28190.4	70388.4	42235.6		53691	97170.7	69164.7	39236.5	1283.99	4080.01		18044.8	22591	16618.7	91553.1	65474.9	69015.5		51972.4	63775.9	61101	35993.4	34229.2	26550.4
51506.1	75148	10512.9	26633.7	40731.6	39671.2		55079.1	60596.4	43291.3	39056.3	1699.09	4273.02		15498.8	24049.9	15331.8	51657.6	52361.4	43981.1		18004.9	25321.4	35089.1	7656.21	9013.38	8877.67
34686.4	65355.4	14172	27001.6	37032.1	42812.6		78437.7	38493.7	27515.3	82259.2	1610.93	4030.4		7713.91	24685.5	17620.9	26691.4	35985.6	27881.9		13449.3	19145.5	30683.9	2798.05	4030.23	7784.6
24412.9	40621.2	15744.5	27042.1	37333.1	48359.2		42875.5	24333.3	17270.8	82775.4	1448.62	3944.41		5244.24	23569.9	18483.4	20890	23009	20425.9		11578.8	16712.9	27855	2460.19	3749.41	7658.75
18013.3	24165.3	17000.6	26665.1	37394.8	40465.5		45252.1	15314.9	10445.5	91395.1	1360.21	3721.56		5156.66	23208.5	18203.9	19219.6	14625.3	16475.6		10137.4	14942	25655.9	2415.52	3764.08	7314.36
13589.5	26073.9	17921.7	26181.7	35376.6	37074.9		49421.9	9526.16	5710.48	94636.1	1257.66	3437.1		5868.81	23189.8	16633.5	17689.1	12691.9	12458.8		9056.57	13424	24050.3	2469.19	3665.14	7202.38
10185.5	48530.8	19557.5	25935.1	32871.5	112707		-542.567	5735.22	2127.31	73943.1	1125.25	2483.47		7773.42	22394.5	17036.6	15542.2	10751	9928.6		8235.5	12428.2	22758.8	2339.88	3605.18	7186.13
7833.85	18789.5	16340.9	26226.6	31907	21330.4		14073.7	3229.56	356.299	83888.9	868.459	783.124		10136.4	24994.3	17282.7	13855.4	10457.6	10486.1		7664.41	11655.8	21215.8	2316.34	3577.39	7377.63
5135.35	28127.1	16894.4	25706.8	28833.2	24347.9		14251.4	1735.09	251.918	70775.3	346.864	147.102		6130.77	22276.4	17145.4	10780.6	8613.31	7010.49		7193.65	10999.7	20404.8	2305.56	3557.41	6837.12
3005.92	38973.7	16861.3	25578.2	26977.3	30171.7		53027	1449.34	379.003	99422.8	192.66	86.6978		6288.79	23915.2	17760.6	11056.5	7428.77	5252.48		6807.98	10452.5	19678.6	2276.56	3517.19	6684.86
2451.05	15277.7	16542.9	24984.9	29253.5	36759.9		18227.6	1330.98	461.222	57655.2	199.52	81.1811		6366.76	22736.7	17597.4	10343.7	5805.11	4224.22		6477.2	9954.28	18917.9	2238.19	3459.87	6571.21
3081.9	18185	16253.8	24612.6	27959	32425.2		21693.5	1164.09	515.559	76418.1	288.157	79.4168		6547.36	23005.3	17849.9	9888.34	5420.04	4598.18		6177.01	9492.42	18217	2191.16	3407.87	6456.34
3598.37	16030.1	15926.3	23948.1	27801.8	30220.5		19080	968.166	549.258	62885.6	361.031	80.1736		6775.97	21872.1	17460	9007.27	5842.38	5410.68		5896.53	9065.59	17546.9	2145.05	3337	6332.29
4050.93	20029.4	15570	23398.4	28091.3	30393.9		24989.7	832.103	566.076	73200.6	370.375	80.4316		6739.41	21797.7	17095.9	8648.19	6164.37	5906.57		5630.64	8657.68	16905.4	2092.39	3256.4	6191.61
4336.31	18532.3	15207.9	22765.6	25906.9	27241.9		21574.3	760.957	573.445	60473.1	358.675	81.3879		6685.12	21174	16887.5	8150.69	6512.64	6423.01		5389.7	8278.37	16288.6	2027.14	3161.75	6039.85
4608.01	18538.2	14847.3	22366.6	25789.9	26957.7		23192.5	714.139	572.357	65822.8	353.518	82.1703		6605.87	20896.9	16327.9	7847.54	6666.37	6773.33		5155.06	7912.98	15701.7	1959.66	3060.45	5875.48
4857.37	19280.9	14470.8	21973.5	24554	26165.2		20433.1	662.21	569.19	59897.9	364.731	83.3908		6483.75	20321.6	16332.4	7629.3	7075.58	7086.58		4943.5	7573.35	15116.1	1889.93	2954.95	5707.39
4963.25	19130.1	14104.3	21343.1	23899.2	25084.3		19370	582.015	565.174	60593.4	406.263	85.242		6354.6	20147.6	15993.1	7314.46	7361.57	7427.22		4740.98	7245.02	14565.2	1814.16	2843.41	5528.96
5145.69	18959.7	13731	21222.7	23409	23885		18483.4	557.043	559.859	58310.9	409.908	86.2198		6256.98	19689.6	15826.5	7095.89	7522.55	7451.5		4544.73	6944.77	14030.4	1740.38	2726.23	5347.55
5178.36	18578.8	13397.5	20643.5	22635.2	22977.7		17160.1	523.985	550.416	56673.8	394.799	86.3118		6119.79	19749.9	15745.5	6892.67	7819.06	7741.9		4362.72	6649.12	13519.3	1665.01	2609.56	5152.53
5097.9	18241.1	13028.8	20225.2	22208.1	22344.7		17179.5	499.56	541.847	56422.7	387.453	87.0135		5986.51	19317.9	15597.4	6675.46	8020.56	7923.86		4193.94	6380.3	13034.8	1589.67	2492.03	4955.25
5020.3	17953.2	12720.5	19825	21677	21978.9		15234.7	477.226	533.343	51699.2	378.957	86.6203		5914.92	19072.7	15576.5	6532.99	8218.24	8032.69		4041.14	6127.59	12575	1517.72	2380.54	4762.3
4986.84	17775.6	12408.8	19571.9	21240.6	20908.3		13744.5	456.119	525.026	50184.5	362.699	86.0459		5788.58	18860.8	15378.4	6262.9	8285.04	7967.81		3889.91	5897.46	12113.8	1456.53	2267.56	4577.43
4726.71	17242.5	12088.3	18921.6	21005.9	20635.8		14911.2	438.415	515.633	51569.7	353.646	84.3383		5756.11	18785.9	15537.7	6209.18	8266.99	7960.8		3753.41	5668.38	11694.2	1381.46	2152.73	4384.52
4669.03	17217.8	11790.5	18963.9	20784.7	19861.6		13439.4	420.369	506.219	48157.8	343.185	85.1811		5627.98	18431.7	15706.3	5983.71	8571.38	8072.39		3622.86	5469.37	11308.7	1320.15	2055.05	4201.66
4551.25	16588.7	11526	18295.9	20410.8	19170.7		13886.8	404.238	496.67	49559	332.72	86.7225		5566.38	18206.1	15496.4	5854.47	8565.78	7951		3495.68	5277.62	10951	1263.63	1960.11	4044.97
4331.94	16552.4	11267	18059.5	19899	18594.3		11436.5	384.856	488.264	46741.9	326.639	86.7649		5535.81	18178.3	15476.2	5770.17	8645.01	7960.59		3380.07	5107.56	10619.5	1199.97	1873.72	3906.53
4197.68	16377.4	10950.6	17437.2	19455.9	17967.8		15564.1	357.618	482.097	49887.4	314.401	86.8445		5530.4	18189.1	15631.4	5615.92	8896.89	8098.92		3275.38	4947.85	10328.5	1161.49	1788.48	3755.62
3926.06	15572.7	10831.3	17130.5	19040.6	17463.7		15461.8	346.974	473.106	46228.9	321.369	86.7446		5532.72	17801.9	15502.9	5561.11	8845.75	7862.66		3179.17	4814.9	10039.1	1106.86	1723.9	3639.01
3881.48	15321.9	10627.7	16759.8	18777.9	17314		14473.2	320.574	464.664	44257.8	299.866	86.7997		5617.89	18207	15606.6	5514.13	8972.5	8066.53		3093.55	4693.95	9831.2	1060.25	1652.75	3510.4
3805.69	15292.3	10513	16195.9	18487.1	17015		13598.3	299.477	458.824	46662.9	289.958	84.004		5692.85	17893.7	15970.1	5357.94	9014.82	8014.72		3026.38	4600.2	9662.67	1028.82	1584.93	3435.42
3729.85	15210.7	10343.9	15964	18258.2	16712		12648.6	288.165	452.609	43508.9	272.983	86.1493		5862.51	18958.6	15798	5197.66	9189.43	8538.04		2972.25	4521.25	9529.06	994.389	1542.29	3336.08
3951	13824.8	10256.5	15635	18206.4	16531		16462.4	296.554	448.187	49201.9	274.774	86.9228		6157.33	18423.1	16120.9	5068.59	9329.12	8647.43		2922.67	4487.48	9465.15	957.505	1514.14	3317.43
4070.37	13952.6	10151.6	15386.3	17532.9	17089.9		14410	314.211	446.719	42943.1	251.267	85.8841		6635.77	18746.6	16412.9	5429.34	9313.31	7551.91		2884.4	4484.21	9487.01	941.699	1486.25	3308.87
4260.6	14131.2	10115.9	15416.7	18053.2	16369.2		16070.9	285.927	439.439	46775.9	237.884	82.1733		7193.25	16266	16652.9	5878.93	8224.31	4952.96		2872.99	4506.42	9584.63	924.03	1476.33	3323.6
4460.27	13623.5	10040.1	15633.5	17847.6	16387.5		16078.9	318.098	437.917	44317.6	252.824	84.3573		8323.59	15027.2	13537	6560.15	8312.44	-684.971		2879.62	4578.67	9748.31	906.923	1506.04	3371.72
5001.3	10118	10212.5	15543.5	18476.6	16419.9		11107.4	287.332	438.579	40476.7	234.834	85.947		9618.75	46407.2	16903.3	7208.21	9556.41	45764.6		2899.34	4756.74	10089.4	897.606	1580.68	3554.41

## Sheet: SI7
G'B1			G''B1			G' B2			G'' B2				G'B3			G''B3				G'B4			G'B4
219719	-23707.1	114391	-10098.7	127728		233926	-13806.3	-10916.3	64930.3	47517.3	30369.9		252348	119878	122352	-11094.8	34966.1	36069.8		157491	144948	140542	71742.3	71946.8	74374.4
131341	-4645.3	12264.8	2030.57	47156.9		156303	-229.469	65.774	55629.6	40788.2	29370		153126	18654.1	2346.29	-181.156	-4414.05	-4083.74		27128	10303.6	-1868.08	-50.0919	-1759.44	1453.94
81732.9	1910.48	4289.69	5080.08	12246.7		99526.4	3945.87	4202.28	43300.9	35940	29736		95356.9	10799	-306.03	870.21	-207.542	-215.079		16744.8	-7637.21	20033.2	-592.817	-552.017	901.296
51507.1	27.4251	2506.03	5664.58	9017.39		63951.2	4600.5	5045.08	33620.6	32519.2	29989.9		60135.2	7026.49	-469.049	536.13	605.106	578.133		11239.4	-6038.48	-5444.46	178.259	318.924	564.173
33087	264.923	2038.79	5521.45	8487.93		41086.3	4877.66	5296.6	27724.5	30577.9	30123.6		38237.2	5412.76	1005.72	500.7	652.131	680.512		8135.58	-3134.28	1532.29	321.889	466.105	660.12
21243.3	271.429	1563.61	5294.67	8103.39		25862.7	4952.33	5333.12	25071.1	28957.6	29814.2		24055.7	4323.72	1765.33	359.32	613.233	638.951		5856.22	2222.77	6627.57	317.475	455.694	639.755
13582.2	218.141	1137.62	5156.13	7753.64		17154.3	4977.7	5352.42	23305.5	27716	29363.4		14707.3	3533.25	2137.5	136.59	545.92	579.217		4180.41	4609.36	1877.17	284.389	421.937	612.16
8676.23	171.254	764.796	5016.48	7424.1		11577.7	5067.7	5471.47	22019.7	27187.5	29292.5		8212.93	2945.02	2219.51	306.91	450.331	514.318		2967.43	1072.43	5034.57	252.648	395.496	548.875
5225.17	146.705	525.846	5065.79	7207.1		7786.5	8086.58	8486.86	20774	29452.7	32236		3525.57	2585.48	2245.34	649.022	389.882	448.089		2159.16	3476.6	3123.74	294.516	427.523	591.37
3596.75	135.381	364.037	4815.5	6935.29		4695.56	6471.75	6371.36	19640	17420.5	20086		2692.14	2365.08	2269.12	598.865	365.044	418.484		1584.33	1934.76	3637.68	238.541	410.55	642.904
2284.22	128.506	273.491	4902.83	6662.24		1769.59	5018.49	5361.28	19067.3	20696.1	23028.2		2426.08	2229.82	2275.31	655.279	353.114	403.294		1356.66	2427.78	3202.3	225.334	397.378	526.667
1433.89	123.106	214.808	5730.69	6543.84		873.709	4883.03	5221.47	18115.7	20707.8	23039.2		2247.2	2133.4	2302.56	715.999	347.1	354.635		1358.04	2146.77	3127.03	223.837	332.712	498.339
813.582	121.24	187.823	4457.51	6413.35		861.238	4823.96	5157.5	17775.7	20327	22626.7		2036.88	2057.51	2254.93	868.627	343.933	393.136		1352.74	2100.3	3001.48	219.707	329.607	483.014
249.686	119.778	170.472	4995.38	6275.47		1016.68	4768.95	5096.69	17696.3	19828.4	22076.2		1961.84	1996.21	2224.65	127.15	340.788	388.163		1336.69	2018.26	2917.78	220.214	324.033	464.28
126.662	119.144	161.41	4307.68	6143.67		2358.97	4711.94	5035.26	16954.1	19273.6	21466.5		1905.34	1936.81	2190.98	286.38	338.299	389.862		1310.53	1914.86	2837.4	219.341	346.082	458.948
419.216	119.113	157.169	4551.52	5996.33		3079.94	4639.16	4958.98	16056.6	18709.8	20824.9		1847	1878.16	2137.81	251.19	338.2	387.797		1292.14	1912.37	2749.88	220.416	319.448	463.266
53.739	118.555	152.737	4709.73	5848.75		3424.08	4563.47	4872.95	15581.6	18140.3	20197.7		1790.79	1832.1	2093.67	200.54	336.584	386.947		1276.72	1871.95	2691.05	216.674	310.601	456.56
164.354	117.937	149.647	4460.91	5699.72		3981.56	4476.75	4777.44	15548.8	17555.9	19535.2		1739.31	1786.39	2042.92	215.06	333.53	382.374		1254.49	1828	2643.81	216.585	309.725	442.777
250.098	117.082	147.043	4244.47	5543.91		4247.79	4351.08	4655.27	15037.2	16978.7	18934.4		1689.25	1737.28	1988.43	218.15	328.46	378.266		1235.59	1758	2589.2	215.865	325.774	438.628
331.502	114.788	145.362	4147.24	5391.82		4348.32	4270.3	4544.42	14439.6	16456.3	18322.3		1635.69	1688.49	1936.35	203.65	324.081	372.197		1214.1	1733.92	2537.49	210.171	313.3	427.532
415.228	112.444	143.893	4216.23	5233.57		4432.25	4151.51	4410.11	14119.4	15900.6	17708.4		1585.82	1639.49	1884.89	203.4	317.963	366.371		1190.65	1704.96	2478.64	213.773	298.381	427.324
316.03	110.482	142.637	3658.98	5072.76		4440.1	4015.87	4265.91	13550.6	15369.8	17118.1		1529.81	1594.43	1835.59	182.36	311.778	358.15		1163.94	1614.54	2436.09	208.228	323.354	418.093
401.449	108.552	139.257	3951.86	4909.17		4348.57	3874.38	4121.61	13292.5	14870.3	16558.3		1486.73	1550.68	1785.33	179	303.83	350.188		1140.03	1632.83	2374.43	208.131	291.989	415.342
365.146	106.247	138.654	3549.19	4753.35		4298.27	3715.8	3948.1	12859.6	14406	16027.5		1436.75	1506.87	1738.41	154.09	296.771	342.061		1118.61	1599.69	2332.69	209.375	298.444	408.844
274.859	103.934	136.783	3318.3	4597.02		4097.82	3571.4	3778.74	12596.3	13941.7	15542.5		1391.17	1464.2	1690.44	137.05	290.382	333.348		1095.06	1520.67	2288.32	215.097	324.035	427.793
189.287	102.408	133.816	3318.08	4437.39		4169.83	3400.81	3588.15	12595.7	13516.6	15028.5		1334.32	1427.28	1647.89	100.25	282.365	324.127		1082.01	1514.88	2239.62	211.517	299.87	401.258
604.082	100.462	131.813	3087.99	4287.38		3856.57	3254.48	3426.41	12123.5	13100	14591		1290.08	1391.35	1603.81	196.62	277.971	316.278		1044.88	1480.49	2198.91	206.685	302.589	395.537
367.905	99.3481	129.501	2841.75	4136.19		3722.33	3118.04	3252.68	11705.5	12693.5	14165		1235.7	1359.67	1561.3	165.98	268.906	307.854		1023.34	1449.16	2136.25	207.497	292.873	405.316
320.359	96.3052	128.863	3034.55	3993.06		3378.16	2953.13	3078.46	11390.1	12377.3	13791.8		1188.67	1323.68	1522.3	151.92	261.789	299.525		1008.42	1396.8	2097.25	218.521	299.194	401.378
195.871	94.3941	126.538	2401.22	3860.96		3307.6	2790.87	2906.15	11366	12069.8	13420.4		1113.69	1293.5	1486.64	134.72	252.581	289.837		977.478	1365.48	2046.36	215.685	280.267	417.675
131.406	92.9456	126.145	2577.43	3724.63		3182.47	2675.06	2766.94	11040	11767.1	13062.9		1075.38	1259.1	1447.3	107.02	244.105	283.9		970.284	1337.09	2006.57	227.65	319.989	405.415
24.658	92.2466	121.153	2382.34	3611		3019.83	2518.11	2656.09	10823.2	11481.7	12792.1		1058.44	1227.72	1416.08	188.846	243.116	273.786		949.274	1352.95	1946.1	214.044	290.454	418.759
207.922	90.4743	121.49	2253.27	3503.06		2924.32	2428.13	2475.71	10256.1	11230.9	12513.4		998.576	1207.18	1382.26	153.944	236.296	268.755		923.895	1280.73	1905.34	203.226	304.037	415.59
252.836	87.6848	116.708	1976.63	3406.75		2856.72	2327.68	2383.1	9919.63	11051	12224.7		929.951	1184.67	1353.48	136.374	226.098	259.602		887.287	1264.23	1873.03	213.895	285.721	430.737
249.526	87.0505	112.069	1823.56	3312.57		2957.04	2189.38	2246.21	9657.58	10854.6	11967.6		984.888	1158.43	1322.67	123.95	220.417	253.814		868.169	1229.57	1846.88	215.782	310.711	422.749
249.147	87.6263	110.149	1716.88	3249.49		2850.26	2108.46	2159.89	9559.6	10684.9	11760.7		961.887	1134.49	1301.21	105.093	210.843	249.429		862.607	1208.97	1819.96	224.18	325.953	431.905
57.1669	91.9288	108.3	1584.84	3204.88		3084.55	2022.14	2107.95	9838.8	10510.6	11535.1		931.854	1112.24	1280.66	184.047	206.506	244.624		853.037	1220.94	1814.55	222.103	338.806	432.981
164.24	98.3724	109.113	1583.63	3163.87		3234.68	1946.19	2008.55	9234.33	10454.1	11383.3		974.615	1098.35	1262.55	186.223	210.139	238.263		857.943	1219.61	1804.33	237.668	342.734	449.773
130.34	92.9923	107.683	1542.57	3134.17		3264.42	1900.75	1978.24	9707.32	10353.2	11239.9		903.391	1081.32	1244.93	163.653	213.253	235.631		874.55	1213.32	1810.51	251.187	362.071	456.498

## Sheet: SI8
G' BL1			G'' BL1				G'BL2			G''BL2				G'BL3			G''BL3				G'BL4			G'BL4
17659.2	35027.6	239538	219996	238434	-2983.58		221909	210068	218755	20109.3	16160.4	10221.7		83302.3	193034	222372	61738.8	61918.5	38981.7		190474	10013.1	25211	53366.9	9190.51	-8172.47
30949.2	43895.2	146590	128463	132311	13095.6		125047	118924	122487	31204.5	26674.6	23609.8		23983.3	31291.7	110859	8376.9	18203	49398.3		76528.1	2266.06	12657	58111.9	18397.1	1546.93
37817.8	24483.3	91256.9	89676.5	70388.4	16881.3		65015.4	63128.6	64587.8	27899.8	22720.4	16902.5		16691.9	20906.4	43562.9	3629.19	5446.31	23075.8		9224.33	1182.49	2925.4	14096.6	27434.5	938.95
43127	7844.18	57057.3	60734.5	40731.6	16404.8		26052.9	33308.7	50368.9	10713.8	8912.09	11670.8		14980.9	18935.3	27593.3	3218.72	4090.85	5539.36		3420.56	1628.07	6712.1	2081.67	22183.2	913.23
37383.9	5930.8	35732.2	38863.9	37032.1	11759.6		20426.3	31505.4	44054.6	5380.99	7930.92	13532.5		14606.3	18472	25360.7	3113.18	3716.81	4499.28		4071.72	1613.79	6761.2	1475.87	10733.6	927.97
32186.6	5538.4	22378.7	28307.6	37333.1	3643.83		19712	30740.2	31175.4	5109.64	8389.75	18043.4		14148.5	17820	23823.9	3075.59	3632.26	4418.18		4218.77	1498.24	9650.33	1375.7	3359.41	963.78
96962.8	5393.66	15524.1	105583	37394.8	1544.41		18893	23841.7	20534.4	5270.33	12991.3	19486.4		13618.6	17126.2	22493	3027.42	3597.24	4372.91		4104.19	1373.95	7722.72	1310.07	1490.85	947.85
19562.9	5324.4	9841.36	15814.5	35376.6	1346.94		18072.7	18060.4	14262.9	4964.38	14726.3	17693.1		13054.5	16481.8	21372.6	3009.08	3572.27	4367.07		3949.48	1329.31	6858.12	1262.46	1233.53	948.83
94719.2	6237.77	6094.23	48136.6	32871.5	1308.76		17462.9	13437.4	13140.7	5198.43	14336.3	15959.3		12605.4	15907.2	20455.9	3109.86	3626.13	4382.48		3808.21	1243.4	6313.27	1248.59	1204.61	964.12
22327.4	5623.98	5576.08	11738.5	31907	1391.51		16469.8	12453	13564.9	5112.18	12661.4	14964.9		12009.7	15272.2	19735.9	2983.08	3556.03	4363.13		3594.23	1067.48	5926.16	1318.97	1184.61	980.55
106645	5118.87	4947.72	79460.9	28833.2	2388.5		16092.8	12705.4	11652.1	4960.31	11761.9	15194.7		11616.4	14799.7	19094.5	2968.72	3548.05	4366.89		3420.09	1048.21	5649.79	1158.63	1163.31	920.31
111688	4953.97	4095.06	145251	26977.3	1372.38		15598.4	12326	10647.3	4916.09	11799.6	15212.4		11225.6	14337.3	18482.5	2961.46	3549.46	4374.26		3332.81	1031.25	5446.45	1128.86	1149.24	999.35
103340	4889.13	3569.48	83659.1	29253.5	1225.04		15061.7	11370.7	9386	4892.29	11893.8	15310.1		10829.7	13869.6	17894.4	2947.99	3550.77	4392.56		3240.04	1077.48	5276.6	1102.85	1139.09	917.3
109984	4813.61	3261.52	111822	27959	1175.46		14519.9	10344.6	8284.29	4862.45	11804.5	14931.3		10443.5	13404.2	17312.9	2935.18	3542.87	4396.74		3144.54	1088.26	5122.15	1076.97	1131.46	922.31
108436	4719.46	2996.91	96026.6	27801.8	1156.14		13988.2	9909.42	8141.2	4808.98	11655	14701.4		10059.4	12942.9	16732.9	2909.26	3520.73	4382.7		3047.34	1081.04	4981.33	1050.62	1126.57	951.97
106808	4638.2	2751.49	97331.6	28091.3	1140.73		13455	9596.24	8023.56	4743.83	11290.6	14219.4		9679.21	12485.5	16157.7	2871.01	3481.98	4351.98		2945.64	1072.78	4841.96	1025.88	1114.56	952.8
102079	4547.38	2512.01	89166.6	25906.9	1122.76		12922.3	9414.92	8039.73	4658.41	11005.5	13831.7		9303.22	12030.8	15604.1	2820.48	3432.62	4301.16		2848.93	1056.06	4707.33	1002.07	1104.28	943.51
101156	4453.74	2420.14	86576.2	25789.9	1109.3		12408.7	9246.77	8215.29	4560.53	10694.7	13566		8937.8	11589.1	15057.8	2759.18	3367.64	4234.72		2755.23	1009.52	4573.31	975.943	1093.4	919.7
96727.3	4340.24	2493.19	80698.4	24554	1089.25		11906	9110.75	8204.66	4453.71	10434.4	13095.8		8582.71	11153.8	14519.3	2689.37	3288.16	4153.22		2662.4	1018.52	4443.41	947.627	1088.74	991.17
96344.2	4235.27	22554.2	81032.8	23899.2	1069.24		11409.3	9050	8076.61	4325.15	10162	12789.7		8240.28	10736.3	14003.4	2611.35	3201.15	4060.92		2573.63	964.388	4306.27	918.408	1100.86	905.26
90599.7	4129.37	21579.6	74094.1	23409	1051.59		10939.1	8993.26	8068.07	4186.26	9856.27	12546.6		7911.4	10336.9	13498.6	2526.48	3109.29	3959.01		2486.57	935.092	4164.72	888.324	1113.78	966.83
89665	4024.49	19635.1	71252.9	22635.2	1030.72		10487.9	8774.91	8107.44	4028.45	9475.54	12235.2		7598.47	9952.45	13013	2443.02	3008.45	3840.31		2404.24	871.658	4030.18	855.163	1105.53	963.2
86900.1	3909.91	19657.3	68028.5	22208.1	1349.26		10060.5	8731.48	8237.37	3877.3	9268.35	12023.3		7294.62	9579.08	12551.6	2354.18	2901.22	3717.91		2324.72	835.187	3895.97	825.248	1067.9	940.84
83758.8	3794.37	19667.1	63413.7	21677	1024.89		9654.65	8669.44	8078.41	3718.91	9014.44	11637.8		7020.1	9233.59	12109.3	2266.26	2801.11	3601.9		2249.93	837.248	3765.68	795.918	1082.82	926.62
84700.2	3677.09	19659.4	62841.4	21240.6	980.699		9279.27	8515.23	8159.48	3560.19	8698.09	11425.1		6748.73	8896.75	11677.4	2173.75	2693.14	3479.74		2177.71	781.906	3625.68	766.456	1071.65	932.37
83506.2	3591.5	196638	60726.6	21005.9	1081.82		8918.42	8546.87	8221.84	3388.37	8451.87	11333.6		6495.94	8582.22	11256.1	2083.91	2577.03	3349.1		2105.76	784.8	3541.13	731.145	1017.88	938.5
84454.1	3469.08	19659.6	61058.1	20784.7	946.606		8575.28	8215.32	8123.64	3246.41	8119.66	10945.1		6258.37	8280.54	10885.5	1993.32	2475.12	3227.86		2047.69	727.721	3403.95	711.01	1022.29	917.05
81956.6	3389.91	19645.5	58841.8	20410.8	903.393		8277.86	8442.62	8030.43	3097.78	8103.26	10844.5		6029.78	8002.99	10518.5	1911.57	2378.57	3105.33		1982.02	690.134	3251.97	686.88	1031.42	993.3
85090.2	3301.99	18684	60019.4	19899	876.508		7981.81	8187.98	8101.31	2951.35	7607.53	10585.2		5815.11	7740.07	10176	1822.26	2274.66	2995.71		1925.86	678.22	3192.81	664.268	963.687	957.23
81754.9	3242.52	18651.3	57955.2	19455.9	858.737		7734.36	8278.73	8110.49	2818.45	7502.71	10341.9		5630.27	7493.05	9864.8	1738.86	2173.77	2870.85		1860.2	684.315	3073.42	642.961	949.331	119.09
84330.7	3146.93	18668.2	58608.1	19040.6	841.434		7508.97	8242.34	8458.26	2701.55	7306.69	10404.2		5453.38	7277.8	9566.25	1657.79	2083.46	2750.3		1838.7	653.713	2980.87	626.841	937.919	809.41
82316.8	3096.76	18782.4	57399.3	18777.9	843.267		7293.67	8292.63	8251.24	2592.69	7090.04	10060.2		5290.47	7066.44	9317.65	1571.82	2001.18	2631.41		1803.96	631.006	2886.56	610.749	920.682	891.51
84382.5	3026.39	18572.5	59643.4	18487.1	809.589		7150.11	8665.64	8436.92	2471.96	6947.95	9982.92		5161.94	6902.02	9085.66	1501.42	1902.23	2549.98		1770.37	605.749	2770.8	596.49	931.02	837.57
80794.5	2957.55	17628.7	55456.4	18258.2	825.975		6999.75	8620.31	8573.81	2387.8	6621.11	9855.9		5037.76	6734.54	8901	1424.13	1836.72	2439.7		1750.61	588.266	2674.03	588.163	929.351	805.96
84941.8	2914.22	17495.7	59351.5	18206.4	803.83		6911.82	8929.31	8706.12	2320.38	6433.16	9705.36		4929.56	6622.99	8733.6	1374.94	1776.21	2370.01		1735.86	560.487	2496.59	573.285	943.02	833.31
82139.5	2891.58	17494.5	56651.5	17532.9	796.728		6846.72	9489.24	9498.07	2239.62	6220.9	9928.91		4865.6	6528.44	8613.39	1313.38	1693.72	2324.84		1721.62	544.82	2465.88	567.549	990.796	870.32
87098.5	2899.34	17457.6	59497.9	18053.2	1104.8		6805.72	9283.24	9649.69	2200.01	6317.88	9847.3		4803.4	6449.81	8549.67	1263.71	1649.73	2276.24		1728.83	530.434	2981.63	559.495	944.95	846.64
87266.2	2959.69	17419.3	61946.9	17847.6	1598.15		6815.69	9366.99	10772.8	2195.33	6271.27	10121.3		4757.99	6404.93	8519.56	1223.44	1630.33	2238.2		1728.43	479.754	2511.31	571.425	998.27	893.26
85338.8	3124.83	16435.2	59773.1	18476.6	918.725		6898.96	9483.17	10940.7	2221.25	6259.21	9843.86		4737.66	6421.15	8356.32	1202.5	1625.26	2268.22		1783.61	485.672	2159.12	581.746	996.94	942.47

[truncated: 3 more sheets: SI9, SI10, SI1]
